# Supplementary material for: Human Milk Microbiota Profile Affected by Prematurity in Argentinian Lactating Women
Source: Microorganisms. 2023 Apr 21;11(4):1090. doi: 10.3390/microorganisms11041090 (PMC10145235; doi:10.3390/microorganisms11041090)
Supplement: Supplementary file 1 [file microorganisms-11-01090-s001.zip]

Archive with 1 entries (1 files):
- microorganisms-2259500-supplementary.pdf
